# Supplementary material for: Cyantraniliprole and Thiamethoxam Exposure Changes Expression of Transcripts Associated with Small Non-Coding RNA Processing in the Colorado Potato Beetle
Source: Insects. 2024 Feb 22;15(3):147. doi: 10.3390/insects15030147 (PMC10971089; doi:10.3390/insects15030147)
Supplement: Supplementary file 1 [file insects-15-00147-s001.zip]

Archive with 1 entries (1 files):
- insects-2841335-supplementary.pdf
